# Supplementary material for: User-Driven Strategy for In Silico Screening of Reversed-Phase Liquid Chromatography Conditions for Known Pharmaceutical-Related Small Molecules
Source: Molecules. 2022 Nov 28;27(23):8306. doi: 10.3390/molecules27238306 (PMC9735675; doi:10.3390/molecules27238306)
Supplement: Supplementary file 1 [file molecules-27-08306-s001.zip]

Archive with 1 entries (1 files):
- molecules-1974087-supplementary.pdf
